# Supplementary material for: Tumor Extrinsic Factors Mediate Primary T-DM1 Resistance in HER2-Positive Breast Cancer Cells
Source: Cancers (Basel). 2021 May 12;13(10):2331. doi: 10.3390/cancers13102331 (PMC8150545; doi:10.3390/cancers13102331)
Supplement: Supplementary file 1 [file cancers-13-02331-s001.zip]

Archive with 1 entries (1 files):
- cancers-1182717-supplementary.pdf
